# Supplementary material for: Bakuchiol, a Natural Antioxidant, Synergizes with Colistin Against Multidrug-Resistant Gram-Negative Bacteria by Disrupting Iron Homeostasis and Membrane Integrity
Source: Antioxidants (Basel). 2025 Sep 26;14(10):1178. doi: 10.3390/antiox14101178 (PMC12561805; doi:10.3390/antiox14101178)
Supplement: Supplementary file 1 [file antioxidants-14-01178-s001.zip]

Archive with 1 entries (1 files):
- antioxidants-3871938-supplementary.pdf
